# Supplementary material for: Prevalence of Co-Infections in Primary Care Patients with Medically Attended Acute Respiratory Infection in the 2022/2023 Season
Source: Viruses. 2024 Aug 13;16(8):1289. doi: 10.3390/v16081289 (PMC11359868; doi:10.3390/v16081289)
Supplement: Supplementary file 1 [file viruses-16-01289-s001.zip]

Archive with 1 entries (1 files):
- viruses-3122872-supplementary.pdf
